# Supplementary material for: Multi-Omics Profiling in Marfan Syndrome: Further Insights into the Molecular Mechanisms Involved in Aortic Disease
Source: Int J Mol Sci. 2021 Dec 31;23(1):438. doi: 10.3390/ijms23010438 (PMC8745050; doi:10.3390/ijms23010438)
Supplement: Supplementary file 1 [file ijms-23-00438-s001.zip]

Archive with 2 entries (2 files):
- supplementary-material-MFS-multiomics_v27-12-2021.pdf
- supplementary-tables-MFS-multiomics_v27-12-2021.xlsx
